# Supplementary material for: A single-cell multi-omics assay for simultaneous measurement of vector copy number and protein expression in CAR T cells
Source: Mol Ther Adv. 2026 Apr 15;34(2):201738. doi: 10.1016/j.omta.2026.201738 (PMC13175768; doi:10.1016/j.omta.2026.201738)
Supplement: Table S1. Amplicon panel used for this study [file mmc2.xlsx]

## Sheet: Sheet1
AmpID	chr	amplicon_start	insert_start	insert_end	amplicon_end	Ref_Genome	fwd_seq	rev_seq	Usage
CO546_AMP10	chrpLenti	4989	5008	5160	5180	pLenti	GCCAGCAGTCCTACAGCAT	CGAAGTCGAGTCCCCTGGTA	vector panel 2
CO546_AMP11	chrpLenti	5181	5202	5402	5421	pLenti	CCTGCGACATTTACATTTGGG	GCGCTCCTGCTGAACTTCA	vector panel 2
CO546_AMP12	chrpLenti	5424	5443	5646	5665	pLenti	ACGCCCCCGCTTATCAACA	CAGGCCGTCATGTCCCTTT	vector panel 2
CO546_AMP13	chrpLenti	5756	5774	5918	5938	pLenti	TCTGGTACCCCCGATCCT	GCTTGTGGTCTGGGTCATCT	vector panel 2
CO546_AMP14	chrpLenti	6146	6165	6377	6395	pLenti	GAACAGGAGGACATCGCCA	TCCAGCTCACGCCGTAAT	vector panel 2
CO546_AMP15	chrpLenti	6396	6416	6625	6644	pLenti	TTAGACAGCCTCCCAGGAAG	AGCTCACTGTCACGCTGGT	vector panel 2
CO546_AMP16	chrpLenti	6646	6664	6830	6851	pLenti	CACTAGTGCCGCCGCTAT	AGATGATGAAGGCCACTGTGA	vector panel 2
CO546_AMP17	chrpLenti	6852	6871	7056	7075	pLenti	TTTGGGTCCGAAGCAAGCG	TCTCCGCCCCAGATTCAGT	vector panel 2
CO546_AMP18	chrpLenti	7076	7096	7281	7303	pLenti	GAGGAATACGACGTCCTCGA	ATGGAGTGCGTCATAGGTATCT	vector panel 2
CO546_AMP19	chrpLenti	7509	7527	7717	7736	pLenti	AGTTGTGGCCCGTTGTCA	ACGTCAGCTTCCCCGACAA	vector panel 2
CO546_AMP20	chrpLenti	7737	7755	7915	7933	pLenti	CCTTTCCATGGCTGCTCG	TCGAATTCCAGGCGGGGA	vector panel 2
CO546_AMP21	chrpLenti	7934	7957	8140	8160	pLenti	GCTCGGTACCTTTAAGACCAATG	TTGAAGCACTCAAGGCAAGC	vector panel 2
CO546_AMP4	chrpLenti	1256	1278	1474	1494	pLenti	AAAATTTTGACTAGCGGAGGCT	AGGGATGGTTGTAGCTGTCC	vector panel 2
CO546_AMP5	chrpLenti	1495	1520	1735	1754	pLenti	TCAGACAGGATCAGAAGAACTTAGA	CTTGGTGGGTGCTACTCCT	vector panel 2
CO546_AMP6	chrpLenti	2019	2039	2248	2269	pLenti	GATCAACAGCTCCTGGGGAT	CAATTCCACAAACTTGCCCAT	vector panel 2
CO546_AMP7	chrpLenti	2786	2807	3033	3054	pLenti	TCCCTACAATCCCCAAAGTCA	GCTGTCCCTGTAATAAACCCG	vector panel 2
CO546_AMP8	chrpLenti	4105	4125	4332	4351	pLenti	TGGAGTTTCCCCACACTGAG	GAGCTGCACCTGAGGTCTA	vector panel 2
CO546_AMP9	chrpLenti	4518	4536	4735	4754	pLenti	ACAACGACTACGCCGTGT	AGCTAGGGCTCTGGGTCAT	vector panel 2
NIST2_AMP1	chrNISTVectoronly	6	26	186	207	NIST_vector	GGGCTAATTCACTCCCAACG	AGGGTCTGAGGGATCTCTAGT	vector panel 1
NIST2_AMP10	chrNISTVectoronly	2592	2611	2843	2861	NIST_vector	GCTTCATGTGACTCCACGG	CGCTCACGACACCTGAAA	vector panel 1
NIST2_AMP11	chrNISTVectoronly	2897	2915	3139	3157	NIST_vector	TGAAGATCGAGTGCCGCA	ACTTCTCGATGCGGGTGT	vector panel 1
NIST2_AMP12	chrNISTVectoronly	3318	3336	3517	3535	NIST_vector	CATGGGCGATAACGTGCT	TCTTGAAGGCGTGCTGGT	vector panel 1
NIST2_AMP13	chrNISTVectoronly	3609	3628	3799	3825	NIST_vector	GGCCGCGACTCTAGATCAT	GTGTAGTAAGATGTTGCTGCTTATCG	vector panel 1
NIST2_AMP2	chrNISTVectoronly	269	289	449	467	NIST_vector	AAACCAGAGGAGCTCTCTCG	TTCCCCCTGGCCTTAACC	vector panel 1
NIST2_AMP3	chrNISTVectoronly	523	542	723	741	NIST_vector	CGCAGTTAATCCTGGCCTG	TGCTGTGCGGTGGTCTTA	vector panel 1
NIST2_AMP4	chrNISTVectoronly	836	855	1070	1089	NIST_vector	AGGAGTAGCACCCACCAAG	TTGCCTGGAGCTGCTTGAT	vector panel 1
NIST2_AMP5	chrNISTVectoronly	1093	1114	1261	1290	NIST_vector	TCCTGGCTGTGGAAAGATACC	TTAAGGAGTGTATTAAGCTTGTGTAATTG	vector panel 1
NIST2_AMP7	chrNISTVectoronly	1742	1760	1984	2002	NIST_vector	AGGGGTCGGCAATTGAAC	ACGTACTGCAGCCAGGTG	vector panel 1
VCN_AMP101	chr2	215766171	215766195	215766386	215766410	hg38	GTGTGCTCAAGAAAACATACGTGT	CCCAGTCCTGCATTATAATAGGCT	human genome control
VCN_AMP114	chr3	79541221	79541245	79541434	79541459	hg38	CTCATTCACCCACACTTCAACATC	CCTCATTCCCTTCTCTAAAATCCCT	human genome control
VCN_AMP119	chr3	122661997	122662019	122662218	122662241	hg38	AAACCTGATCCTACCAGACCCA	CACAGCTAGAGTTCCCAGTTTGA	human genome control
VCN_AMP12	chr1	96785021	96785051	96785234	96785258	hg38	TGTTTAAGATTGCTGATATGCTTTATTCAC	ATACCTAAGAGGGATGTCTCCTTG	human genome control
VCN_AMP120	chr3	132064114	132064138	132064305	132064327	hg38	TGAAGAAGATAATTCCAGTGCAGC	AAGTGGAGAGTGTGAAGTGCTA	human genome control
VCN_AMP123	chr3	159363523	159363545	159363739	159363762	hg38	TCCCCACCAGACAGATAGACAT	TACAATCCCAAACACCACACTTG	human genome control
VCN_AMP127	chr3	198169196	198169221	198169440	198169462	hg38	ACCATCGCTTCCAATACTAATGTAG	GTTGGGGAATGGTGCAGATATT	human genome control
VCN_AMP137	chr4	40544116	40544138	40544327	40544351	hg38	AAGAACCCACCACCAGACATTT	CATCACATAGCGACATCAAAATGC	human genome control
VCN_AMP138	chr4	44858055	44858080	44858272	44858294	hg38	GGGAAAGCAAAGAGTAAGCAATTTG	AAAGCAATTCACAAGTCCCCAG	human genome control
VCN_AMP141	chr4	65561410	65561434	65561619	65561644	hg38	CCCTCTGTTCAGATCCATCATTCA	TAATTTCTGGGGCTTAATGTTCCTG	human genome control
VCN_AMP147	chr4	140005047	140005070	140005256	140005281	hg38	ACATTTTGGTTAAGTGTGCTGGG	ATTCACATTTCTCTTTCTGCCAAGG	human genome control
VCN_AMP151	chr4	189881433	189881458	189881672	189881692	hg38	CGATAACTGCCGTCCTTCTCTAATA	TGACATCGGTCATCCATCCG	human genome control
VCN_AMP179	chr6	27344271	27344293	27344467	27344492	hg38	TATGTTTGCTTTGGAGGTGCTC	ACAATCTTTGGAGAAGTGAAAAGGC	human genome control
VCN_AMP180	chr6	32201729	32201753	32201946	32201969	hg38	CCTCTGTTTCTAAAGGAGAGTCCC	GGGAGTTTCCACCCTAATAACCA	human genome control
VCN_AMP183	chr6	46990314	46990337	46990536	46990558	hg38	TAATCTGTTGCTGCTTCCTGAGG	TTCCACTTTGTACCCAAGGTCT	human genome control
VCN_AMP185	chr6	58006556	58006581	58006793	58006815	hg38	GTCCTTCATTCCTCAAACCTTTTCT	CATCTGTACCTTACCACCTCCT	human genome control
VCN_AMP200	chr7	10578130	10578155	10578346	10578368	hg38	TGAGTAGTAGATGAAAGTGTGGAGT	GATCAGTGTGCCCTTCTGTTTG	human genome control
VCN_AMP212	chr7	91206401	91206423	91206592	91206614	hg38	CTAATGAACCGATCCCTCAGCT	TGCGTGTTTCCAATAATGCCTG	human genome control
VCN_AMP215	chr7	116308358	116308382	116308571	116308596	hg38	GTGTAAGGCAAGGCAAGATATGTG	GACTAATGTCCCAAACTTTTCTCCA	human genome control
VCN_AMP216	chr7	124866220	124866245	124866437	124866459	hg38	CGTAGAACTTGTTTCAGGCTTTGAT	CTGTGTGGTTGAACTGTGGTTG	human genome control
VCN_AMP225	chr8	19673366	19673388	19673582	19673605	hg38	TCATGCTCAGGACTGTAGATGC	CATTTCTCAGGATAGCGATGGGA	human genome control
VCN_AMP229	chr8	34939257	34939279	34939461	34939484	hg38	CTGCTCCCTTGCATTACCAATT	GAGGGGAAATAGAGTCCTTTGGA	human genome control
VCN_AMP231	chr8	42518911	42518936	42519109	42519133	hg38	CCTGAAGTTTAAATGTGTCCACCAT	ACTTCTGTTAAGCCAAGACTGAGA	human genome control
VCN_AMP242	chr8	144839705	144839730	144839924	144839946	hg38	AAAACCAGAATACATGAAGCAAGGC	AAAATAAAGAGCAGCGGCAGAG	human genome control
VCN_AMP249	chr9	25325750	25325772	25325944	25325973	hg38	CATAAGCACTGTGAGCCTGTAC	TCTGAAAGTCTTCTCTAATCTTTAAGGGG	human genome control
VCN_AMP251	chr9	33621022	33621046	33621231	33621254	hg38	CACTGAACTCAAGGACCCATTTTA	TCACTGAAACACTACACTCCTCA	human genome control
VCN_AMP257	chr9	84331426	84331450	84331638	84331660	hg38	CAAGAAGTCTACACCTGTACTCCA	GCTTGCTCTGAAGTTAGTTGGG	human genome control
VCN_AMP262	chr9	118008126	118008148	118008339	118008361	hg38	TGCCAATCGTCTCCATCTCTAA	CTCAGGCAATCAGTCTAGAAGC	human genome control
VCN_AMP274	chr10	27998029	27998054	27998242	27998267	hg38	CTAAAGGTCAATTTCAAGCTTCCAG	GTCTAAAAGTTCGATTTTCTGTCGG	human genome control
VCN_AMP275	chr10	31619506	31619528	31619723	31619744	hg38	AGGAACATTTGGGGAGCATCAG	GCCTGGGACTTCAAAGTGGTT	human genome control
VCN_AMP277	chr10	38717687	38717709	38717915	38717936	hg38	ATTTGAGGATCTGCACGGAGTC	ATCACGCCCTTGATGAAGCTC	human genome control
VCN_AMP279	chr10	57722990	57723013	57723192	57723217	hg38	GCCACCAATTTCCTGTTTACCAA	TCTTGTTTCTCCCCATAGTTCTTCT	human genome control
VCN_AMP287	chr10	125555798	125555819	125555992	125556015	hg38	TGGCCTGGTGATTTATGGGAC	TGAGAAAATGCAGTCAGGCTTCA	human genome control
VCN_AMP291	chr11	8804273	8804299	8804453	8804477	hg38	GACTTTCCAAAGCAATTGTCTTTCTC	GCAGTCCTGGGTGTGTAATAATAC	human genome control
VCN_AMP302	chr11	63022174	63022199	63022393	63022416	hg38	AGGAAACATTCTTAGCAGAGGTAGT	CAGAATACATGCACTACTTGGGG	human genome control
VCN_AMP309	chr11	113363893	113363918	113364103	113364126	hg38	TGAAGCTCGGGAAGAAGTAATAAGA	CATTCTACCTGTGTGCATCCAAA	human genome control
VCN_AMP311	chr11	128172186	128172211	128172382	128172406	hg38	TGCATTAGTAAGGAAGGTGCTGATA	GCTATGGCTTGACATAATTTCCCT	human genome control
VCN_AMP313	chr12	24835	24856	25062	25089	hg38	CTTATCTTTGTGCTAAATGTGCCTGAG	GGGGACATGCAACTGTCTACA	human genome control
VCN_AMP315	chr12	5878884	5878907	5879066	5879089	hg38	CAGGGAACAAACGCATACCTTAT	AGCCATGTTTTAAGTGGAGAAGG	human genome control
VCN_AMP327	chr12	57552600	57552623	57552798	57552822	hg38	ATTTAGGGAATGAGGGCTACAGG	GCTGCATTGGGAAAGATTATCTCT	human genome control
VCN_AMP329	chr12	74460860	74460884	74461070	74461092	hg38	ACAACCTTCTTTCTGGTGACTTTG	CCCTCCACACATACCAAGTTTG	human genome control
VCN_AMP339	chr13	36154662	36154685	36154885	36154908	hg38	AAGGGAAAAGAACTATGCCATGG	GAGGTGGCTGGTGATTAGTAATC	human genome control
VCN_AMP342	chr13	62213238	62213264	62213449	62213472	hg38	GGTTACTCCAGGTTTAAAGAAGACAG	GAAAAGACGGACAGAGGAAGATG	human genome control
VCN_AMP354	chr14	58773320	58773345	58773521	58773544	hg38	TCATCTATTAACAGGCTCAGGGATG	CCTCCTGGTAAGAAGACACTACT	human genome control
VCN_AMP360	chr14	106683750	106683773	106683928	106683955	hg38	TCTTGAGGAAACATCTCCCACAT	GTCTAGGTGAAAGAAAAGGAAGTAGTC	human genome control
VCN_AMP366	chr15	57390814	57390835	57391008	57391032	hg38	GATGGGCCTGATTTTCTTCGG	AGGATCCTTATGAAGATTGGGACA	human genome control
VCN_AMP367	chr15	63331190	63331214	63331406	63331433	hg38	ATCTGATGGGAGAGAGAAAGTCAG	CCCTTCTTTCCTATTCAGAAACAAACC	human genome control
VCN_AMP371	chr15	94313134	94313156	94313328	94313352	hg38	CAATCAGTCCTGGCTAATGTGC	ATCATGCAGTAGTTAGTATGGGGC	human genome control
VCN_AMP375	chr16	9119958	9119983	9120149	9120172	hg38	CAAGACGCCAAGAGATGATTTTGAA	TGAAGATTCCCATCCTCACCATG	human genome control
VCN_AMP376	chr16	12117003	12117023	12117202	12117222	hg38	TCAATACGTGCTTCAGTGCG	CCATGCCTGTTTCCACGGTT	human genome control
VCN_AMP383	chr16	48898801	48898823	48898994	48899019	hg38	TCGCTTGATGGGAAAGGTTCAT	TAAATTGCTCCTTACTTCTTGAGGC	human genome control
VCN_AMP391	chr16	78153077	78153100	78153283	78153307	hg38	GCTGTGGATCGTGTTTAGTAAGC	CGATGATCTTGAAATCCAACTCCC	human genome control
VCN_AMP393	chr16	89439905	89439928	89440089	89440110	hg38	AGTCAAAGACTCCAGCTCTACTG	ACTGGGCTAGAGGTTCTGTGT	human genome control
VCN_AMP400	chr17	14150464	14150489	14150679	14150703	hg38	TAGGATGTTGGAGGTTAAAGGAGTC	TGTGTTATCTGATTCAAACTGGGC	human genome control
VCN_AMP408	chr17	47284817	47284840	47285014	47285041	hg38	TTCTACCTTGGTCTCCCTGTTTG	GATCCTTCTGTAATCGTAATTTCTCGG	human genome control
VCN_AMP410	chr17	57706443	57706467	57706647	57706672	hg38	GCAGTAAAGACCACAGCTAAAAGA	CTCTGCCTACCTCCCATTTTATAGT	human genome control
VCN_AMP415	chr17	83145032	83145052	83145270	83145291	hg38	TCTGATGGATAACAGCCCACA	TTAGGAGAGTGGACGGATGC	human genome control
VCN_AMP416	chr18	84093	84115	84331	84352	hg38	GTTCACACAAGGTCCTTCAGC	GATGGACACAGCAACAAAGGTG	human genome control
VCN_AMP417	chr18	1426809	1426834	1426998	1427022	hg38	GCAAACTCCTATGATGCTTAGACAC	TTTCCTTACTACCTACTTTGGGGC	human genome control
VCN_AMP418	chr18	2954322	2954346	2954537	2954559	hg38	AATTCCTCATCCCTTCAGTTCCTT	TGAAGTTGGGTGATAACGGAGA	human genome control
VCN_AMP435	chr18	58877529	58877554	58877746	58877768	hg38	TCTCTACAAGAAAGTCTGCCATTTC	TCCCCTTCCAACAATCTGTGAT	human genome control
VCN_AMP445	chr19	10142763	10142784	10142982	10143007	hg38	AACTGCAAGGTAGATTCGCCC	CTATACACTTGCCTCACCTCTTAGC	human genome control
VCN_AMP447	chr19	14267059	14267084	14267292	14267313	hg38	GCTGTAGACCAAAACTGACATGAAT	CACCAGGAATGTGCAACCACT	human genome control
VCN_AMP451	chr19	22453285	22453307	22453517	22453544	hg38	TCACGTATGAGGGGTTGAAGAT	CCACCCATTTCTGTCCTTTATAACATG	human genome control
VCN_AMP461	chr19	52897396	52897423	52897621	52897646	hg38	AGGAAGGGTTTTGAGAAGGAAAATTCC	TGAGTTTCGCTCTGTTTTATGTGTG	human genome control
VCN_AMP463	chr19	58453458	58453478	58453696	58453717	hg38	TAGCCTGCTTGTGTAGGGGT	CATCCTCGAAGGTCATCAGGT	human genome control
VCN_AMP466	chr20	4610947	4610971	4611165	4611189	hg38	GAGCCTTCTATCTTATCCTGGGTA	CCTTGCAGGGTGAAGTAATCATAA	human genome control
VCN_AMP467	chr20	6699954	6699980	6700146	6700168	hg38	CCTATCCAGACTCCTATAAGACTCAG	CAGGTCAGCACTCAATCAACAG	human genome control
VCN_AMP477	chr20	33061923	33061946	33062138	33062165	hg38	ATTAGGCTGTACTTCCCTTCCAC	CACCAAGTGATCCAATTTTCATTTCAC	human genome control
VCN_AMP479	chr20	39937294	39937316	39937475	39937502	hg38	CAGCGTTCTTCCTTCTGATCCA	GGAGAGATAGGAATTAAACTTCGATGG	human genome control
VCN_AMP487	chr20	64187510	64187531	64187747	64187769	hg38	TGGAGAGTTTTCCTGTGGCAC	CTCCTAGGAAATGTCTTGGCAG	human genome control
VCN_AMP498	chr21	23010705	23010727	23010897	23010919	hg38	GGGTCACTAAGGTCTTGAAGGA	CCACTGCGTTTTGGTTTCATCT	human genome control
VCN_AMP505	chr21	43378285	43378307	43378511	43378533	hg38	CACCTGGATCCTATGGACACCT	AAGGTGCTCAGCAAAGAGTTGA	human genome control
VCN_AMP506	chr21	46562344	46562367	46562548	46562570	hg38	TCAAAGGAAGGAGGAAAAGCCAC	AGGAGTCTGTATCCTGGACATC	human genome control
VCN_AMP509	chr22	22211211	22211232	22211413	22211436	hg38	CATACTGCTGCTGCCTCATTC	CCTCAAAGGAATCACAGTCATGT	human genome control
VCN_AMP514	chr22	37664718	37664740	37664941	37664962	hg38	GACAGGCACAGTGGACTTATTG	GCACAGAAATGTTCGCACCTC	human genome control
VCN_AMP515	chr22	42352347	42352369	42352582	42352606	hg38	TTCCAGCAAAGACTACTAGAGTGG	TTGATTGCTCCCTACTGCTCTC	human genome control
VCN_AMP53	chrNISTVectoronly	580	604	817	839	hg19	TCTGGTAACTAGAGATCCCTCAGA	TAACAAGCTGGTGTTCTCTCCT	vector panel 1
VCN_AMP619	chr16	70874328	70874350	70874565	70874587	hg38	AAAGCTCACACAGCCTCCT	TTGTCCTCGATGATCTCTGTGA	human genome control
VCN_AMP62	chr1	65248140	65248165	65248339	65248362	hg38	GGAAGAGTGCCATAAAATCATGTGA	GCTGGTCTGAAGTAGTGCTAAGT	human genome control
VCN_AMP63	chr1	76937557	76937580	76937743	76937768	hg38	TCCAAGTCAGAATACATGCACAC	CAGGTCAGAGGAAAAGAAAAGTGTT	human genome control
VCN_AMP65	chr1	98312757	98312782	98312952	98312974	hg38	GATTTCTGGTGAATGGCAGATTTCA	GGATTATGTGGCTGTGGTCATC	human genome control
VCN_AMP7	chr1	96759831	96759852	96760001	96760026	hg38	ACTGGGCGGGCAATTTATGAA	CGTGACAGTGAAGTAAGTCTCATGG	human genome control
VCN_AMP71	chr1	171092813	171092837	171092997	171093024	hg38	AGACAGGAAAATAGGTTGGGAAGT	TGATCTATCAAGGGAGAACTGTAATGG	human genome control
VCN_AMP72	chr1	180984657	180984681	180984862	180984885	hg38	GCTTTAAACGCCATACATACCACT	CCAGTGTTGCCTATTTTGTTTGC	human genome control
VCN_AMP74	chr1	200706978	200707000	200707162	200707184	hg38	GACCTCAGCTAGAATTTTGGGG	GTCATCGCAGTCACTCCATCTT	human genome control
VCN_AMP77	chr1	229130219	229130243	229130405	229130426	hg38	TGAAAACAACCCTTCTTGCTTTCC	AAGAGAGGTCAATCGCTCCAG	human genome control
VCN_AMP86	chr2	49959297	49959320	49959511	49959536	hg38	TCATTGACTGCTTTGCTACCTGA	CAGCATTGTAAGATCCCATAACCTG	human genome control
VCN_AMP88	chr2	67003859	67003884	67004072	67004097	hg38	CCATAGCATCCAAAATTCAAACCAC	TCAACTGTGCCTTTGACTTGTAAAC	human genome control
VCN_AMP91	chr2	91736150	91736172	91736342	91736367	hg38	TCAGCTCTGCCTCCATTTATGG	TTGGCACAAATTCAGATGAAAACAA	human genome control
VCN_AMP93	chr2	109191385	109191412	109191592	109191615	hg38	GTCTCTTGCATACCTACTGTGAATACT	TTCTTCATGTGAAAGGGTGGGAA	human genome control
VCN_AMP98	chr2	175557157	175557181	175557354	175557376	hg38	GGGACGCAGGTGAGTTTATAATTT	AGAGTTCCATTCCCAGTCCTTG	human genome control
VCNr_AMP23	chr5	1255218	1255241	1255446	1255466	hg38	TCAGTCTCCTGACACACTAACAC	CGAGCACCGTCTGATTAGGA	human genome control
VCNr_AMP26	chr5	1260429	1260451	1260616	1260636	hg38	CACCTCCTGAACTCTGAACTCT	AGGCACCTGTGTCTGACATT	human genome control
VCNr_AMP27	chr5	1262169	1262192	1262386	1262408	hg38	GCATGTGTCTCCTCTTCTACCTA	TTTAGTCTCCCAAACCACAGCT	human genome control
VCNr_AMP29	chr5	1266354	1266375	1266590	1266612	hg38	AGAGGACTTGGCAGAGACAAC	GACATTCAGTCCCTCGTAGACA	human genome control
VCNr_AMP33	chr5	1272110	1272130	1272337	1272359	hg38	ATGAGCCCAGTGATTGCCCA	CCTGATCGGAAGAAACAAGTGC	human genome control
VCNr_AMP35	chr5	1278608	1278630	1278834	1278857	hg38	ATCCTGGACACGACTATCACAC	CAGAGGTGATGTCTGAGTTTCTG	human genome control
VCNr_AMP37	chr5	1281010	1281032	1281220	1281245	hg38	CAGAGTAGAAAAGGCACGGTAC	GGAACAAGTTAATACACAATGCACC	human genome control
VCNr_AMP42	chr14	20342869	20342889	20343091	20343113	hg38	CGCCCGGCTAATGGCTAATT	GGGGACCTCATAACCCAATTCA	human genome control
