# Supplementary material for: A single-cell multi-omics assay for simultaneous measurement of vector copy number and protein expression in CAR T cells
Source: Mol Ther Adv. 2026 Apr 15;34(2):201738. doi: 10.1016/j.omta.2026.201738 (PMC13175768; doi:10.1016/j.omta.2026.201738)
Supplement: Table S3. Sequencing and panel performance metrics of all Tapestri runs used in this study [file mmc3.xlsx]

## Sheet: Sheet1
Prefix	Total reads	Reads mapped	Reads mapped (%)	Reads to insert	Reads to insert (%)	Reads to cells	Reads to cells (%)	Reads/cell/amp	Panel uniformitya	Data completenesb	Total cells	cells after genotype demultiplexing
VCN35_V1	122931502	104753692	0.85	99951535	0.81	68084718	0.55	69	0.94	0.87	4505	4480
VCN37_V1	133131616	114444439	0.86	109732318	0.82	67182432	0.5	60	0.92	0.85	5075	5049
VCN42_V1	115850454	98629314	0.85	93793927	0.81	62076340	0.54	72	0.93	0.87	3895	3873
VCN46_V2	102158742	84847745	0.83	80569390	0.79	57419870	0.56	38	0.9	0.79	6827	6740
VCN47_V2	110617300	94810566	0.86	90471395	0.82	66300220	0.6	62	0.95	0.87	4835	4789
VCN48_V2	103592924	87157808	0.84	82475813	0.8	60593202	0.58	60	0.92	0.86	4612	4560
VCN49_V3	113126140	94327216	0.83	89486099	0.79	64506944	0.57	54	0.94	0.86	5421	5357
VCN50_V3	100787038	87592738	0.87	84636023	0.84	58434274	0.58	107	0.95	0.92	2493	2485
VCN51_V3	126325512	104149129	0.82	98779081	0.78	74151562	0.59	40	0.91	0.8	8337	8261
VCN38_V4	114970036	96127100	0.84	91685172	0.8	61620638	0.54	67	0.94	0.88	4198	4157
VCN39_V4	127807876	107307614	0.84	102620264	0.8	66524950	0.52	80	0.94	0.9	3787	3749
VCN40_V4	121040220	102151862	0.84	97459266	0.81	72755940	0.6	63	0.94	0.88	5289	5241
VCN52_Mix1	199991996	133597908	0.67	129630740	0.65	88327842	0.44	60	0.9	0.84	6708	6556
VCN54_Mix1	100791170	83983048	0.83	80865530	0.8	57574908	0.57	70	0.92	0.84	3739	1304
VCN44_Mix2	60294766	52238515	0.87	50422894	0.84	25724826	0.43	34	0.94	0.78	3415	3350
VCN45_Mix2	123746860	106129849	0.86	101843776	0.82	66726170	0.54	51	0.94	0.85	5965	5776
VCN55_Mix3	97609984	76264221	0.78	72919093	0.75	51094664	0.52	47	0.94	0.83	4906	5138
VCN56_Mix3	94860440	77374832	0.82	74469503	0.79	51208606	0.54	74	0.92	0.86	3144	3110
VCN57_Mix3	118136190	95957071	0.81	92572045	0.78	69656138	0.59	66	0.92	0.86	4807	4684
MUR10_MixA	154885784	108168046	0.7	102848396	0.66	89506776	0.58	149	0.82	0.8	2539	2539
MUR11_MixA	129893120	91617143	0.71	87302603	0.67	71902096	0.55	150	0.84	0.81	2033	2033
MUR12_MixA	148038870	83794466	0.57	79498523	0.54	67070542	0.45	198	0.81	0.81	1437	1437
MUR44_MixC	143971774	120766433	0.84	113130244	0.79	91774600	0.64	32	0.83	0.68	12021	10991
MUR45_MixC	132478952	108184358	0.82	101622942	0.77	76113982	0.57	36	0.81	0.69	8912	8147
MUR46_MixC	152223578	131010850	0.86	123667151	0.81	88042890	0.58	50	0.81	0.72	7435	6885
MUR47_MixD	87998434	69225928	0.79	65997769	0.75	38245842	0.43	32	0.85	0.7	5060	4542
MUR48_MixD	97835354	74172009	0.76	70505311	0.72	43137960	0.44	37	0.85	0.73	4951	4636
MUR49_MixD	116658552	95326772	0.82	90357978	0.77	64222322	0.55	38	0.84	0.72	7111	6493
MUR50_MixE	152154434	131512941	0.86	124075981	0.82	83428488	0.55	50	0.86	0.73	7022	6376
MUR51_MixE	146934494	121615366	0.83	114447469	0.78	80919214	0.55	34	0.86	0.72	10111	9318
MUR52_MixE	112482084	97348724	0.87	91066335	0.81	64770236	0.58	57	0.88	0.79	4855	4657
MUR63	74360962	595634	0.8	568274	0.76	433506	0.58	28	0.89	0.7	12685	11176
MUR64	75760749	595496	0.79	570957	0.75	435484	0.57	23	0.9	0.67	15970	13832
MUR65	398508386	332674513	0.83	308635054	0.77	284850572	0.71	38	0.84	0.75	31964	30965
MUR66	394554064	347962326	0.88	333567045	0.85	312208234	0.79	75	0.85	0.78	17581	16997
MUR67	1686501536	1443474854	0.86	1363241262	0.81	1261175344	0.75	159	0.89	0.82	33704	32588
