# Supplementary material for: A single-cell multi-omics assay for simultaneous measurement of vector copy number and protein expression in CAR T cells
Source: Mol Ther Adv. 2026 Apr 15;34(2):201738. doi: 10.1016/j.omta.2026.201738 (PMC13175768; doi:10.1016/j.omta.2026.201738)
Supplement: Table S6. Normalized read count differences between outlier and expected VCN populations [file mmc4.xlsx]

## Sheet: samples_low_high_VCN_ttest_stat
Run ID	low_VCN_human_mean_reads	expected_VCN_human_mean_reads	low_VCN_human_cell_count	expected_VCN_human_cell_count	low_VCN_human_t_stat	low_VCN_human_pvalue	low_VCN_human_df	low_VCN_human_is_low	low_VCN_vector_mean_reads	expected_VCN_vector_mean_reads	low_VCN_vector_t_stat	low_VCN_vector_pvalue	low_VCN_vector_df	low_VCN_vector_is_low	high_VCN_human_mean_reads	high_VCN_human_cell_count	high_VCN_human_t_stat	high_VCN_human_pvalue	high_VCN_human_df	high_VCN_human_is_high	high_VCN_vector_mean_reads	high_VCN_vector_t_stat	high_VCN_vector_pvalue	high_VCN_vector_df	high_VCN_vector_is_high
VCN35_V1		1.98484	0	3253						1.22677					1.97411	1096	-3.41225	0.999671	1886.72	FALSE	2.04675	55.8957	0	1607.46	TRUE
VCN37_V1		1.99419	0	3745						1.26334					1.98603	1130	-2.49566	0.99367	1816.24	FALSE	2.17308	56.9567	0	1590.41	TRUE
VCN38_V4	2.0116	1.97174	514	1497	8.31936	1	843.787	FALSE	1.00268	1.31516	-41.9081	3.92096e-194	707.215	TRUE	1.92472	2010	-15.0781	1	3306.01	FALSE	1.70447	64.1845	0	3031.17	TRUE
VCN39_V4	2.01689	1.96985	293	1102	7.54704	1	430.79	FALSE	0.957919	1.28	-28.1671	5.44409e-92	347.2	TRUE	1.92378	2105	-13.7139	1	2363.02	FALSE	1.67295	61.8632	0	3134	TRUE
VCN40_V4	2.01277	1.97044	556	1704	9.30342	1	864.432	FALSE	0.970293	1.28989	-40.5296	3.3519e-184	683.118	TRUE	1.91759	2726	-19.2339	1	3871.59	FALSE	1.66912	73.7933	0	4052.69	TRUE
VCN42_V1		1.99009	0	2762						1.23843					1.98192	945	-2.1579	0.984457	1577.02	FALSE	2.12475	52.8883	0	1360.18	TRUE
VCN46_V2	1.99131	1.96065	489	3675	6.62219	1	628.296	FALSE	0.792238	1.29496	-57.8393	8.05966e-257	640.727	TRUE	1.94033	2315	-7.52121	1	4648.01	FALSE	1.82062	80.7032	0	3687	TRUE
VCN47_V2	1.99167	1.96128	334	2802	5.71855	1	405.12	FALSE	0.7862	1.30924	-48.2083	6.36859e-174	421.524	TRUE	1.94064	1443	-6.77731	1	2612.24	FALSE	1.8387	60.4874	0	2058.11	TRUE
VCN48_V2	1.98833	1.96449	348	2694	4.20253	0.999984	435.362	FALSE	0.794659	1.29642	-50.7904	1.83498e-191	461.884	TRUE	1.94239	1368	-6.5319	1	2570.67	FALSE	1.80628	61.0352	0	2019.36	TRUE
VCN49_V3	1.97677	1.95017	647	2839	6.61493	1	947.491	FALSE	0.956669	1.3479	-52.8244	6.26417e-270	842.745	TRUE	1.92715	1735	-8.00882	1	3486.2	FALSE	1.72959	64.9868	0	2616.38	TRUE
VCN50_V3	1.99863	1.96569	231	1199	5.10294	1	301.266	FALSE	0.93953	1.30918	-32.3282	3.15092e-101	307.513	TRUE	1.94041	1020	-7.38428	1	2154.12	FALSE	1.70143	48.5459	0	1726.88	TRUE
VCN51_V3	1.99001	1.96013	760	3351	6.88301	1	1093.32	FALSE	0.929323	1.28345	-56.2827	3.984957764828e-311	990.455	TRUE	1.93467	3969	-10.02	1	7268.54	FALSE	1.67173	88.7454	0	6339.16	TRUE
VCN55_Mix3_PP	1.99168	1.87878	989	450	21.3388	1	924.503	FALSE	1.86869	3.65455	-78.6883	0	1381.59	TRUE	1.82337	727	-9.95104	1	987.866	FALSE	4.78823	36.7795	1.17961e-191	1056.92	TRUE
VCN56_Mix3_PP	2.02565	1.90104	663	233	14.5447	1	466.618	FALSE	1.96982	3.70813	-51.6243	1.42325e-219	581.264	TRUE	1.8547	434	-5.22804	1	489.316	FALSE	5.00289	27.8073	1.70982e-113	659.126	TRUE
VCN57_Mix3_PP	2.02113	1.90442	1119	310	18.6795	1	563.348	FALSE	1.58777	3.17255	-74.428	0	684.322	TRUE	1.84376	896	-9.3469	1	630.584	FALSE	4.44224	41.8013	1.92011e-235	1181.24	TRUE
